# Supplementary material for: The Role of the Cell Surface Heparan Sulfate Proteoglycan Syndecan-3 in Breast Cancer Pathophysiology
Source: Cells. 2025 Oct 17;14(20):1612. doi: 10.3390/cells14201612 (PMC12562340; doi:10.3390/cells14201612)
Supplement: Supplementary file 1 [file cells-14-01612-s001.zip]

Archive with 1 entries (1 files):
- cells-3729915-supplementary.pdf
